# Supplementary material for: Genome-Wide Identification, Plasma Membrane Localization, and Functional Validation of the SUT Gene Family in Yam (Dioscorea cayennensis subsp. rotundata)
Source: Int J Mol Sci. 2025 Jun 16;26(12):5756. doi: 10.3390/ijms26125756 (PMC12193089; doi:10.3390/ijms26125756)
Supplement: Supplementary file 1 [file ijms-26-05756-s001.zip]

Archive with 6 entries (6 files):
- Figure S1.pdf
- Figure S2.tiff
- Table S1.xlsx
- Table S2.xlsx
- Table S3 .xls
- Table S4 .xlsx
