# Supplementary material for: Genome-Wide Identification, Plasma Membrane Localization, and Functional Validation of the SUT Gene Family in Yam (Dioscorea cayennensis subsp. rotundata)
Source: Int J Mol Sci. 2025 Jun 16;26(12):5756. doi: 10.3390/ijms26125756 (PMC12193089; doi:10.3390/ijms26125756)
Supplement: Supplementary file 1 [file ijms-26-05756-s001.zip › Table S1.xlsx]

## Sheet: Sheet1
Table S1 Secondary Structure of SUT gene family in Dioscorea rotundata
	Alpha helix	Extended strand	Random coil
DrSUT4	0.505	0.1218	0.3733
DrSUT3	0.505	0.1218	0.3733
DrSUT1	0.4253	0.1023	0.4724
DrSUT6	0.4852	0.1065	0.4083
DrSUT8	0.4253	0.1023	0.4724
DrSUT5	0.502	0.1059	0.3922
DrSUT7	0.4971	0.1131	0.3899
DrSUT2	0.5119	0.1131	0.375
