# Supplementary material for: Genome-Wide Identification, Plasma Membrane Localization, and Functional Validation of the SUT Gene Family in Yam (Dioscorea cayennensis subsp. rotundata)
Source: Int J Mol Sci. 2025 Jun 16;26(12):5756. doi: 10.3390/ijms26125756 (PMC12193089; doi:10.3390/ijms26125756)
Supplement: Supplementary file 1 [file ijms-26-05756-s001.zip › Table S2.xlsx]

## Sheet: GO.GO.Enrichment.final
Table S2 Gene ontology (GO) annotation analysis of DrSUTs and DrSWEETs
Classification	Gene ontology	GO number	HitsGenesCountsInSelectedSet	HitsGenesCountsInBackground	AllGenesCountsInSelectedSet	Gene Name
Molecular function	sugar transmembrane transporter activity	GO:0051119	18	81	26	XP_039121437.1,XP_039135686.1,XP_039144126.1,XP_039144125.1,XP_039116484.1,XP_039143542.1,XP_039138870.1,XP_039135949.1,XP_039143654.1,XP_039116472.1,XP_039143655.1,XP_039124280.1,XP_039123168.1,XP_039124264.1,XP_039139092.1,XP_039116518.1,XP_039115630.1,XP_039125854.1,
Molecular function	transmembrane transporter activity	GO:0022857	26	944	26	XP_039121437.1,XP_039135686.1,XP_039125404.1,XP_039125505.1,XP_039144965.1,XP_039144126.1,XP_039144125.1,XP_039144966.1,XP_039116484.1,XP_039143542.1,XP_039138870.1,XP_039137042.1,XP_039145101.1,XP_039135949.1,XP_039143654.1,XP_039137043.1,XP_039116472.1,XP_039143655.1,XP_039124280.1,XP_039123168.1,XP_039124264.1,XP_039139092.1,XP_039116518.1,XP_039115630.1,XP_039145776.1,XP_039125854.1,
Molecular function	transporter activity	GO:0005215	26	1077	26	XP_039121437.1,XP_039135686.1,XP_039125404.1,XP_039125505.1,XP_039144965.1,XP_039144126.1,XP_039144125.1,XP_039144966.1,XP_039116484.1,XP_039143542.1,XP_039138870.1,XP_039137042.1,XP_039145101.1,XP_039135949.1,XP_039143654.1,XP_039137043.1,XP_039116472.1,XP_039143655.1,XP_039124280.1,XP_039123168.1,XP_039124264.1,XP_039139092.1,XP_039116518.1,XP_039115630.1,XP_039145776.1,XP_039125854.1,
Molecular function	carbohydrate transmembrane transporter activity	GO:0015144	26	100	26	XP_039121437.1,XP_039135686.1,XP_039125404.1,XP_039125505.1,XP_039144965.1,XP_039144126.1,XP_039144125.1,XP_039144966.1,XP_039116484.1,XP_039143542.1,XP_039138870.1,XP_039137042.1,XP_039145101.1,XP_039135949.1,XP_039143654.1,XP_039137043.1,XP_039116472.1,XP_039143655.1,XP_039124280.1,XP_039123168.1,XP_039124264.1,XP_039139092.1,XP_039116518.1,XP_039115630.1,XP_039145776.1,XP_039125854.1,
Molecular function	disaccharide transmembrane transporter activity	GO:0015154	12	16	26	XP_039125404.1,XP_039125505.1,XP_039144965.1,XP_039144966.1,XP_039138870.1,XP_039137042.1,XP_039145101.1,XP_039137043.1,XP_039123168.1,XP_039139092.1,XP_039145776.1,XP_039125854.1,
Molecular function	oligosaccharide transmembrane transporter activity	GO:0015157	12	16	26	XP_039125404.1,XP_039125505.1,XP_039144965.1,XP_039144966.1,XP_039138870.1,XP_039137042.1,XP_039145101.1,XP_039137043.1,XP_039123168.1,XP_039139092.1,XP_039145776.1,XP_039125854.1,
Molecular function	sucrose transmembrane transporter activity	GO:0008515	12	14	26	XP_039125404.1,XP_039125505.1,XP_039144965.1,XP_039144966.1,XP_039138870.1,XP_039137042.1,XP_039145101.1,XP_039137043.1,XP_039123168.1,XP_039139092.1,XP_039145776.1,XP_039125854.1,
Molecular function	salicin transmembrane transporter activity	GO:0042950	5	5	26	XP_039125505.1,XP_039144965.1,XP_039144966.1,XP_039145101.1,XP_039145776.1,
Molecular function	arbutin transmembrane transporter activity	GO:0042951	5	5	26	XP_039125505.1,XP_039144965.1,XP_039144966.1,XP_039145101.1,XP_039145776.1,
Molecular function	beta-glucoside transmembrane transporter activity	GO:0015573	5	5	26	XP_039125505.1,XP_039144965.1,XP_039144966.1,XP_039145101.1,XP_039145776.1,
Molecular function	maltose:proton symporter activity	GO:0005364	5	5	26	XP_039125505.1,XP_039144965.1,XP_039144966.1,XP_039145101.1,XP_039145776.1,
Molecular function	sucrose:monoatomic cation symporter activity	GO:0009669	5	6	26	XP_039125505.1,XP_039144965.1,XP_039144966.1,XP_039145101.1,XP_039145776.1,
Molecular function	sucrose:proton symporter activity	GO:0008506	5	6	26	XP_039125505.1,XP_039144965.1,XP_039144966.1,XP_039145101.1,XP_039145776.1,
Molecular function	maltose transmembrane transporter activity	GO:0005363	5	7	26	XP_039125505.1,XP_039144965.1,XP_039144966.1,XP_039145101.1,XP_039145776.1,
Molecular function	glucoside transmembrane transporter activity	GO:0042947	5	10	26	XP_039125505.1,XP_039144965.1,XP_039144966.1,XP_039145101.1,XP_039145776.1,
Molecular function	alcohol transmembrane transporter activity	GO:0015665	5	12	26	XP_039125505.1,XP_039144965.1,XP_039144966.1,XP_039145101.1,XP_039145776.1,
Molecular function	organic hydroxy compound transmembrane transporter activity	GO:1901618	5	27	26	XP_039125505.1,XP_039144965.1,XP_039144966.1,XP_039145101.1,XP_039145776.1,
Molecular function	carbohydrate derivative transmembrane transporter activity	GO:1901505	5	61	26	XP_039125505.1,XP_039144965.1,XP_039144966.1,XP_039145101.1,XP_039145776.1,
Molecular function	carbohydrate:monoatomic cation symporter activity	GO:0005402	5	62	26	XP_039125505.1,XP_039144965.1,XP_039144966.1,XP_039145101.1,XP_039145776.1,
Molecular function	carbohydrate:proton symporter activity	GO:0005351	5	62	26	XP_039125505.1,XP_039144965.1,XP_039144966.1,XP_039145101.1,XP_039145776.1,
Molecular function	solute:proton symporter activity	GO:0015295	5	73	26	XP_039125505.1,XP_039144965.1,XP_039144966.1,XP_039145101.1,XP_039145776.1,
Molecular function	solute:monoatomic cation symporter activity	GO:0015294	5	83	26	XP_039125505.1,XP_039144965.1,XP_039144966.1,XP_039145101.1,XP_039145776.1,
Molecular function	symporter activity	GO:0015293	5	84	26	XP_039125505.1,XP_039144965.1,XP_039144966.1,XP_039145101.1,XP_039145776.1,
Molecular function	proton transmembrane transporter activity	GO:0015078	5	115	26	XP_039125505.1,XP_039144965.1,XP_039144966.1,XP_039145101.1,XP_039145776.1,
Molecular function	xenobiotic transmembrane transporter activity	GO:0042910	5	125	26	XP_039125505.1,XP_039144965.1,XP_039144966.1,XP_039145101.1,XP_039145776.1,
Molecular function	active monoatomic ion transmembrane transporter activity	GO:0022853	5	158	26	XP_039125505.1,XP_039144965.1,XP_039144966.1,XP_039145101.1,XP_039145776.1,
Molecular function	secondary active transmembrane transporter activity	GO:0015291	5	171	26	XP_039125505.1,XP_039144965.1,XP_039144966.1,XP_039145101.1,XP_039145776.1,
Molecular function	inorganic cation transmembrane transporter activity	GO:0022890	5	337	26	XP_039125505.1,XP_039144965.1,XP_039144966.1,XP_039145101.1,XP_039145776.1,
Molecular function	active transmembrane transporter activity	GO:0022804	5	349	26	XP_039125505.1,XP_039144965.1,XP_039144966.1,XP_039145101.1,XP_039145776.1,
Molecular function	monoatomic cation transmembrane transporter activity	GO:0008324	5	354	26	XP_039125505.1,XP_039144965.1,XP_039144966.1,XP_039145101.1,XP_039145776.1,
Molecular function	inorganic molecular entity transmembrane transporter activity	GO:0015318	5	553	26	XP_039125505.1,XP_039144965.1,XP_039144966.1,XP_039145101.1,XP_039145776.1,
Molecular function	monoatomic ion transmembrane transporter activity	GO:0015075	5	566	26	XP_039125505.1,XP_039144965.1,XP_039144966.1,XP_039145101.1,XP_039145776.1,
Cellular component	obsolete plasma membrane part	GO:0044459	18	488	21	XP_039121437.1,XP_039135686.1,XP_039144126.1,XP_039144125.1,XP_039116484.1,XP_039143542.1,XP_039138870.1,XP_039135949.1,XP_039143654.1,XP_039116472.1,XP_039143655.1,XP_039124280.1,XP_039123168.1,XP_039124264.1,XP_039139092.1,XP_039116518.1,XP_039115630.1,XP_039125854.1,
Cellular component	obsolete intrinsic component of membrane	GO:0031224	18	762	21	XP_039121437.1,XP_039135686.1,XP_039144126.1,XP_039144125.1,XP_039116484.1,XP_039143542.1,XP_039138870.1,XP_039135949.1,XP_039143654.1,XP_039116472.1,XP_039143655.1,XP_039124280.1,XP_039123168.1,XP_039124264.1,XP_039139092.1,XP_039116518.1,XP_039115630.1,XP_039125854.1,
Cellular component	obsolete intrinsic component of plasma membrane	GO:0031226	18	372	21	XP_039121437.1,XP_039135686.1,XP_039144126.1,XP_039144125.1,XP_039116484.1,XP_039143542.1,XP_039138870.1,XP_039135949.1,XP_039143654.1,XP_039116472.1,XP_039143655.1,XP_039124280.1,XP_039123168.1,XP_039124264.1,XP_039139092.1,XP_039116518.1,XP_039115630.1,XP_039125854.1,
Cellular component	obsolete membrane part	GO:0044425	18	1434	21	XP_039121437.1,XP_039135686.1,XP_039144126.1,XP_039144125.1,XP_039116484.1,XP_039143542.1,XP_039138870.1,XP_039135949.1,XP_039143654.1,XP_039116472.1,XP_039143655.1,XP_039124280.1,XP_039123168.1,XP_039124264.1,XP_039139092.1,XP_039116518.1,XP_039115630.1,XP_039125854.1,
Cellular component	plasma membrane	GO:0005886	20	2773	21	XP_039121437.1,XP_039135686.1,XP_039144126.1,XP_039144125.1,XP_039116484.1,XP_039143542.1,XP_039138870.1,XP_039137042.1,XP_039135949.1,XP_039143654.1,XP_039137043.1,XP_039116472.1,XP_039143655.1,XP_039124280.1,XP_039123168.1,XP_039124264.1,XP_039139092.1,XP_039116518.1,XP_039115630.1,XP_039125854.1,
Cellular component	cell periphery	GO:0071944	20	3178	21	XP_039121437.1,XP_039135686.1,XP_039144126.1,XP_039144125.1,XP_039116484.1,XP_039143542.1,XP_039138870.1,XP_039137042.1,XP_039135949.1,XP_039143654.1,XP_039137043.1,XP_039116472.1,XP_039143655.1,XP_039124280.1,XP_039123168.1,XP_039124264.1,XP_039139092.1,XP_039116518.1,XP_039115630.1,XP_039125854.1,
Cellular component	membrane	GO:0016020	20	4831	21	XP_039121437.1,XP_039135686.1,XP_039144126.1,XP_039144125.1,XP_039116484.1,XP_039143542.1,XP_039138870.1,XP_039137042.1,XP_039135949.1,XP_039143654.1,XP_039137043.1,XP_039116472.1,XP_039143655.1,XP_039124280.1,XP_039123168.1,XP_039124264.1,XP_039139092.1,XP_039116518.1,XP_039115630.1,XP_039125854.1,
Biological process	disaccharide transport	GO:0015766	12	20	26	XP_039125404.1,XP_039125505.1,XP_039144965.1,XP_039144966.1,XP_039138870.1,XP_039137042.1,XP_039145101.1,XP_039137043.1,XP_039123168.1,XP_039139092.1,XP_039145776.1,XP_039125854.1,
Biological process	organic substance transport	GO:0071702	26	1126	26	XP_039121437.1,XP_039135686.1,XP_039125404.1,XP_039125505.1,XP_039144965.1,XP_039144126.1,XP_039144125.1,XP_039144966.1,XP_039116484.1,XP_039143542.1,XP_039138870.1,XP_039137042.1,XP_039145101.1,XP_039135949.1,XP_039143654.1,XP_039137043.1,XP_039116472.1,XP_039143655.1,XP_039124280.1,XP_039123168.1,XP_039124264.1,XP_039139092.1,XP_039116518.1,XP_039115630.1,XP_039145776.1,XP_039125854.1,
Biological process	sucrose transport	GO:0015770	12	18	26	XP_039125404.1,XP_039125505.1,XP_039144965.1,XP_039144966.1,XP_039138870.1,XP_039137042.1,XP_039145101.1,XP_039137043.1,XP_039123168.1,XP_039139092.1,XP_039145776.1,XP_039125854.1,
Biological process	oligosaccharide transport	GO:0015772	12	20	26	XP_039125404.1,XP_039125505.1,XP_039144965.1,XP_039144966.1,XP_039138870.1,XP_039137042.1,XP_039145101.1,XP_039137043.1,XP_039123168.1,XP_039139092.1,XP_039145776.1,XP_039125854.1,
Biological process	establishment of localization	GO:0051234	26	2266	26	XP_039121437.1,XP_039135686.1,XP_039125404.1,XP_039125505.1,XP_039144965.1,XP_039144126.1,XP_039144125.1,XP_039144966.1,XP_039116484.1,XP_039143542.1,XP_039138870.1,XP_039137042.1,XP_039145101.1,XP_039135949.1,XP_039143654.1,XP_039137043.1,XP_039116472.1,XP_039143655.1,XP_039124280.1,XP_039123168.1,XP_039124264.1,XP_039139092.1,XP_039116518.1,XP_039115630.1,XP_039145776.1,XP_039125854.1,
Biological process	transmembrane transport	GO:0055085	26	1100	26	XP_039121437.1,XP_039135686.1,XP_039125404.1,XP_039125505.1,XP_039144965.1,XP_039144126.1,XP_039144125.1,XP_039144966.1,XP_039116484.1,XP_039143542.1,XP_039138870.1,XP_039137042.1,XP_039145101.1,XP_039135949.1,XP_039143654.1,XP_039137043.1,XP_039116472.1,XP_039143655.1,XP_039124280.1,XP_039123168.1,XP_039124264.1,XP_039139092.1,XP_039116518.1,XP_039115630.1,XP_039145776.1,XP_039125854.1,
Biological process	carbohydrate transport	GO:0008643	26	107	26	XP_039121437.1,XP_039135686.1,XP_039125404.1,XP_039125505.1,XP_039144965.1,XP_039144126.1,XP_039144125.1,XP_039144966.1,XP_039116484.1,XP_039143542.1,XP_039138870.1,XP_039137042.1,XP_039145101.1,XP_039135949.1,XP_039143654.1,XP_039137043.1,XP_039116472.1,XP_039143655.1,XP_039124280.1,XP_039123168.1,XP_039124264.1,XP_039139092.1,XP_039116518.1,XP_039115630.1,XP_039145776.1,XP_039125854.1,
Biological process	transport	GO:0006810	26	2220	26	XP_039121437.1,XP_039135686.1,XP_039125404.1,XP_039125505.1,XP_039144965.1,XP_039144126.1,XP_039144125.1,XP_039144966.1,XP_039116484.1,XP_039143542.1,XP_039138870.1,XP_039137042.1,XP_039145101.1,XP_039135949.1,XP_039143654.1,XP_039137043.1,XP_039116472.1,XP_039143655.1,XP_039124280.1,XP_039123168.1,XP_039124264.1,XP_039139092.1,XP_039116518.1,XP_039115630.1,XP_039145776.1,XP_039125854.1,
Biological process	localization	GO:0051179	26	2494	26	XP_039121437.1,XP_039135686.1,XP_039125404.1,XP_039125505.1,XP_039144965.1,XP_039144126.1,XP_039144125.1,XP_039144966.1,XP_039116484.1,XP_039143542.1,XP_039138870.1,XP_039137042.1,XP_039145101.1,XP_039135949.1,XP_039143654.1,XP_039137043.1,XP_039116472.1,XP_039143655.1,XP_039124280.1,XP_039123168.1,XP_039124264.1,XP_039139092.1,XP_039116518.1,XP_039115630.1,XP_039145776.1,XP_039125854.1,
Biological process	carbohydrate transmembrane transport	GO:0034219	26	100	26	XP_039121437.1,XP_039135686.1,XP_039125404.1,XP_039125505.1,XP_039144965.1,XP_039144126.1,XP_039144125.1,XP_039144966.1,XP_039116484.1,XP_039143542.1,XP_039138870.1,XP_039137042.1,XP_039145101.1,XP_039135949.1,XP_039143654.1,XP_039137043.1,XP_039116472.1,XP_039143655.1,XP_039124280.1,XP_039123168.1,XP_039124264.1,XP_039139092.1,XP_039116518.1,XP_039115630.1,XP_039145776.1,XP_039125854.1,
Biological process	beta-glucoside transport	GO:0015759	5	5	26	XP_039125505.1,XP_039144965.1,XP_039144966.1,XP_039145101.1,XP_039145776.1,
Biological process	salicin transport	GO:0042948	5	5	26	XP_039125505.1,XP_039144965.1,XP_039144966.1,XP_039145101.1,XP_039145776.1,
Biological process	arbutin transport	GO:0042949	5	5	26	XP_039125505.1,XP_039144965.1,XP_039144966.1,XP_039145101.1,XP_039145776.1,
Biological process	maltose transport	GO:0015768	5	7	26	XP_039125505.1,XP_039144965.1,XP_039144966.1,XP_039145101.1,XP_039145776.1,
Biological process	glucoside transport	GO:0042946	5	10	26	XP_039125505.1,XP_039144965.1,XP_039144966.1,XP_039145101.1,XP_039145776.1,
Biological process	glycoside transport	GO:1901656	5	10	26	XP_039125505.1,XP_039144965.1,XP_039144966.1,XP_039145101.1,XP_039145776.1,
Biological process	protein homooligomerization	GO:0051260	6	50	26	XP_039116484.1,XP_039143654.1,XP_039116472.1,XP_039143655.1,XP_039116518.1,XP_039115630.1,
Biological process	protein complex oligomerization	GO:0051259	6	73	26	XP_039116484.1,XP_039143654.1,XP_039116472.1,XP_039143655.1,XP_039116518.1,XP_039115630.1,
Biological process	organic hydroxy compound transport	GO:0015850	5	35	26	XP_039125505.1,XP_039144965.1,XP_039144966.1,XP_039145101.1,XP_039145776.1,
Biological process	pollen germination	GO:0009846	5	78	26	XP_039125505.1,XP_039144965.1,XP_039144966.1,XP_039145101.1,XP_039145776.1,
Biological process	carbohydrate derivative transport	GO:1901264	5	87	26	XP_039125505.1,XP_039144965.1,XP_039144966.1,XP_039145101.1,XP_039145776.1,
Biological process	proton transmembrane transport	GO:1902600	5	138	26	XP_039125505.1,XP_039144965.1,XP_039144966.1,XP_039145101.1,XP_039145776.1,
Biological process	xenobiotic transmembrane transport	GO:0006855	5	145	26	XP_039125505.1,XP_039144965.1,XP_039144966.1,XP_039145101.1,XP_039145776.1,
Biological process	xenobiotic transport	GO:0042908	5	149	26	XP_039125505.1,XP_039144965.1,XP_039144966.1,XP_039145101.1,XP_039145776.1,
Biological process	pollination	GO:0009856	5	260	26	XP_039125505.1,XP_039144965.1,XP_039144966.1,XP_039145101.1,XP_039145776.1,
Biological process	multi-multicellular organism process	GO:0044706	5	260	26	XP_039125505.1,XP_039144965.1,XP_039144966.1,XP_039145101.1,XP_039145776.1,
Biological process	monoatomic cation transport	GO:0006812	6	484	26	XP_039125505.1,XP_039144965.1,XP_039144966.1,XP_039145101.1,XP_039145776.1,XP_039125854.1,
Biological process	inorganic cation transmembrane transport	GO:0098662	5	378	26	XP_039125505.1,XP_039144965.1,XP_039144966.1,XP_039145101.1,XP_039145776.1,
Biological process	monoatomic cation transmembrane transport	GO:0098655	5	393	26	XP_039125505.1,XP_039144965.1,XP_039144966.1,XP_039145101.1,XP_039145776.1,
Biological process	protein-containing complex assembly	GO:0065003	6	666	26	XP_039116484.1,XP_039143654.1,XP_039116472.1,XP_039143655.1,XP_039116518.1,XP_039115630.1,
Biological process	inorganic ion transmembrane transport	GO:0098660	5	462	26	XP_039125505.1,XP_039144965.1,XP_039144966.1,XP_039145101.1,XP_039145776.1,
Biological process	monoatomic ion transport	GO:0006811	6	809	26	XP_039125505.1,XP_039144965.1,XP_039144966.1,XP_039145101.1,XP_039145776.1,XP_039125854.1,
Biological process	monoatomic ion transmembrane transport	GO:0034220	5	663	26	XP_039125505.1,XP_039144965.1,XP_039144966.1,XP_039145101.1,XP_039145776.1,
Biological process	cellular component assembly	GO:0022607	6	985	26	XP_039116484.1,XP_039143654.1,XP_039116472.1,XP_039143655.1,XP_039116518.1,XP_039115630.1,
Biological process	protein-containing complex organization	GO:0043933	6	1242	26	XP_039116484.1,XP_039143654.1,XP_039116472.1,XP_039143655.1,XP_039116518.1,XP_039115630.1,
Biological process	cellular component biogenesis	GO:0044085	6	1392	26	XP_039116484.1,XP_039143654.1,XP_039116472.1,XP_039143655.1,XP_039116518.1,XP_039115630.1,
