# Supplementary material for: Genome-Wide Identification, Plasma Membrane Localization, and Functional Validation of the SUT Gene Family in Yam (Dioscorea cayennensis subsp. rotundata)
Source: Int J Mol Sci. 2025 Jun 16;26(12):5756. doi: 10.3390/ijms26125756 (PMC12193089; doi:10.3390/ijms26125756)
Supplement: Supplementary file 1 [file ijms-26-05756-s001.zip › Table S3 .xls]

## Sheet: Sheet1
Table S3 Ka and Ks values of highlight homologous gene pairs of SUT gene family in Dioscorea rotundata
Gene ID		Ka	Ks	Ka/Ks
DrSUT2	DrSUT6	0.26358404204336977	1.3334459925596955	0.19767132940824347
DrSUT2	DrSUT8	0.2956703602917154	1.5467946380821087	0.19115036541523123
