# Supplementary material for: Genome-Wide Identification, Plasma Membrane Localization, and Functional Validation of the SUT Gene Family in Yam (Dioscorea cayennensis subsp. rotundata)
Source: Int J Mol Sci. 2025 Jun 16;26(12):5756. doi: 10.3390/ijms26125756 (PMC12193089; doi:10.3390/ijms26125756)
Supplement: Supplementary file 1 [file ijms-26-05756-s001.zip › Table S4 .xlsx]

## Sheet: 1
Table S4 Primers Used for qRT-PCR Analysis
Gene	Primer name	Sequence
DrSUT1	DrSUT1-FORWARD	AAGACATCTTCGCAGCCTTCAAG
	DrSUT1-REVERSE	GGAACCAAGACAGCCAAGTTACAG
DrSUT2	DrSUT2-FORWARD	GTGCTGTTGTTGTGTTCGTGATC
	DrSUT2-REVERSE	TCCGTGTTCGTCTATGGTCCTTC
DrSUT3	DrSUT3-FORWARD	GTGCTGTTGTTGTGTTCGTGATC
	DrSUT3-REVERSE	TCCGTGTTCGTCTATGGTCCTTC
DrSUT4	DrSUT4-FORWARD	CCGATAGTGGAGGTGGACAAGG
	DrSUT4-REVERSE	CCGAGGGCTACGATCATCTGAG
DrSUT5	DrSUT5-FORWARD	GGCTTTCCTTTGACTGTGTTGTTC
	DrSUT5-REVERSE	CGTTTAATCCTTGTCCCGTTCCTC
DrSUT6	DrSUT6-FORWARD	CCCTCCTCACTCCCTATGTTCAG
	DrSUT6-REVERSE	CGCTCCACAAACCAACAGTAGG
DrSUT7	DrDrSUT7-FORWARD	GTTTGATGTCTTGTGCCTGAAAGC
	DrDrSUT7-REVERSE	CCACCAACCTCCACCTCCATC
DrUBQ	DrUBQ-FORWARD	GGGCTTTCAAGGTCGTC
	DrUBQ-REVERSE	TGAAGGGTTTGCTCATCC
Cloning
DrSUT1	DrSUT1-FORWARD	CGGATCCGATGGATGCGGTCTCGATCCGG
	DrSUT1-REVERSE	CTCTAGAGACCGAAACCATGGAAGCCGAC
DrSUT3	DrSUT3-FORWARD	CGGATCCGATGGTGGTGCCGGGACAGCAA
	DrSUT3-REVERSE	CTCTAGAGCTTGTGTGTTCTAGCTCTTGTAA
Plant expression vector construction
DrSUT1	DrSUT1-FORWARD	CTCTAGAGATGGATGCGGTCTCGATCCGG
	DrSUT1-REVERSE	CGGATCCGACCGAAACCATGGAAGCCGAC
Sucrose Uptake Experiments
PDR196-DrSUT1	PDR196-DrSUT1-F	CCCCCGGGCTGCAGGAATTCATGCGGTCTCGATCCGG
	PDR196-DrSUT1-R	GGCCCCCCCTCGAGGTCGACACCGAAACCATGGAAGCCGAC
